# Supplementary material for: Immunomagnetic Separation Improves the Detection of Mycobacteria by Paper-Based Lateral and Vertical Flow Immunochromatographic Assays
Source: Sensors (Basel). 2021 Sep 7;21(18):5992. doi: 10.3390/s21185992 (PMC8468674; doi:10.3390/s21185992)
Supplement: Supplementary file 1 [file sensors-21-05992-s001.zip]

Archive with 1 entries (1 files):
- sensors-1346822-supplementary.pdf
